# Supplementary material for: Complete Chloroplast Genome of an Endangered Species Quercus litseoides, and Its Comparative, Evolutionary, and Phylogenetic Study with Other Quercus Section Cyclobalanopsis Species
Source: Genes (Basel). 2022 Jul 1;13(7):1184. doi: 10.3390/genes13071184 (PMC9316884; doi:10.3390/genes13071184)
Supplement: Supplementary file 1 [file genes-13-01184-s001.zip]

Archive with 1 entries (1 files):
- genes-1770000-supplementary.pdf
